# Supplementary material for: Development of HPMC-Based Hard Capsules with Rapid Disintegration Across Simulated Gastrointestinal pH Conditions: Formulation Design, Process Optimization, and Disintegration Mechanism of the HPMC/GG/ι-C Ternary System
Source: Mar Drugs. 2026 May 2;24(5):162. doi: 10.3390/md24050162 (PMC13208135; doi:10.3390/md24050162)
Supplement: Supplementary file 1 [file marinedrugs-24-00162-s001.zip]

Archive with 1 entries (1 files):
- marinedrugs-4217815-supplementary.pdf
